# Supplementary material for: A Mysterious Asian Firefly Genus, Oculogryphus Jeng, Engel & Yang (Coleoptera, Lampyridae): The First Complete Mitochondrial Genome and Its Phylogenetic Implications
Source: Insects. 2024 Jun 21;15(7):464. doi: 10.3390/insects15070464 (PMC11277304; doi:10.3390/insects15070464)
Supplement: Supplementary file 1 [file insects-15-00464-s001.zip]

Archive with 1 entries (1 files):
- insects-3053212-supplementary.rar
